# Supplementary material for: Functions of Tomato (Solanum lycopersicum L.) Signal Transducer and Activator of Transcription (STAT) in Seed Germination and Low-Temperature Stress Response
Source: Int J Mol Sci. 2025 Apr 3;26(7):3338. doi: 10.3390/ijms26073338 (PMC11989334; doi:10.3390/ijms26073338)
Supplement: Supplementary file 1 [file ijms-26-03338-s001.zip]

Archive with 8 entries (8 files):
- Supplementary Figure S1-S2.pdf
- Table S1.xlsx
- Table S2.xlsx
- Table S3.xlsx
- Table S4.xls
- Table S5.xlsx
- Table S6.xlsx
- Table S7.xlsx
