# Supplementary material for: Functions of Tomato (Solanum lycopersicum L.) Signal Transducer and Activator of Transcription (STAT) in Seed Germination and Low-Temperature Stress Response
Source: Int J Mol Sci. 2025 Apr 3;26(7):3338. doi: 10.3390/ijms26073338 (PMC11989334; doi:10.3390/ijms26073338)
Supplement: Supplementary file 1 [file ijms-26-03338-s001.zip › Table S2.xlsx]

## Sheet: Table S2
Table S2. Coding sequence and promoter sequnces of SlSTAT gene.
Name	Length	Sequence
SlSTAT-CDS	2112 bp	ATGGCATGGGTGTTAAAGATTACAGCTTTTTGAGAGATCTTCAAGTGGAATTCAAAAATTATGAAGTAACAAACAAGTTCTCTTTGTGTTTCTGGTTATACTTGAATGAACCCTCAACTTTACCCTCTACAATCCTTTACCAGGAGCATCCAGATGTCACATCCCATGCTCCTTTCCCGTTACTTGATGACAGGAAGAAAATTTTACTTTTCCCTTCACTAATTTCAAGCCATTCAAATATTACTTCCTGGAGAGAAGTTGCACATGCAATTTCTGAAAGTGAATTTCCTACCAAGAAATGGGTTCATGTTGGATGTGAGGTCACACAAGATCTTTTGCACCTCTACTTTGATGGGAAGATTGTAGGTGAGAAGTGTTTGACTTCCTCACTTAGTAATG…
SlSTAT-Promoter	1500 bp	TTTCGCTGCTGCCTGTTTTACCGATCTCTTCATTGTTCTTGTTTCCAGGGAGTACTGGAACAGTAAGACCCCTGGAACATATCACTGCATTTGCTGCGATACTCCTTTATTTGAGTATGTATTCTCCTTATATTTGATTATTACTCAACCTTTCTTAATACTTTTGACATGTGAAACCTGAAATTCGATATTGCTTGTTGCAGATCTTCTACCAAATTTGATAGTGGAACCGGATGGCCATCGTACTACCAGCCCATAGACAACAATGTGAAGTCAAAGATGGACTTGTCTATCATTTTCATGCCTCGTCAAGAAGTTCTATGTGCAGCTTGCGATGCTCATCTTGGGCATGTATTTGATGATGGCCCTCCGCCTACTGGAAAGCGTTACTGCATCAAT…
