# Supplementary material for: Functions of Tomato (Solanum lycopersicum L.) Signal Transducer and Activator of Transcription (STAT) in Seed Germination and Low-Temperature Stress Response
Source: Int J Mol Sci. 2025 Apr 3;26(7):3338. doi: 10.3390/ijms26073338 (PMC11989334; doi:10.3390/ijms26073338)
Supplement: Supplementary file 1 [file ijms-26-03338-s001.zip › Table S3.xlsx]

## Sheet: Table S3
Table S3. cis-elements of the SlSTAT promoter.
Name	Sequence	Location	Length	Strand Matrix	Organism	Function
MBS	CAACTG	443	6	-	Arabidopsis thaliana	MYB binding site involved in drought-inducibility
ABRE4	CACGTA	480	6	-	Zea mays
ABRE4	CACGTA	1242	6	-	Zea mays
TGACG-motif	TGACG	306	5	-	Hordeum vulgare	cis-acting regulatory element involved in the MeJA-responsiveness
TGACG-motif	TGACG	1387	5	-	Hordeum vulgare	cis-acting regulatory element involved in the MeJA-responsiveness
TATA-box	TATAA	127	5	-	Arabidopsis thaliana	core promoter element around -30 of transcription start
TATA-box	TATA	128	4	+	Arabidopsis thaliana	core promoter element around -30 of transcription start
TATA-box	TATAAAT	453	7	-	Brassica juncea	core promoter element around -30 of transcription start
TATA-box	TATAAA	454	6	-	Helianthus annuus	core promoter element around -30 of transcription start
TATA-box	TATAA	455	5	-	Arabidopsis thaliana	core promoter element around -30 of transcription start
TATA-box	TATA	456	4	+	Arabidopsis thaliana	core promoter element around -30 of transcription start
TATA-box	TATAA	477	5	-	Arabidopsis thaliana	core promoter element around -30 of transcription start
TATA-box	TATA	478	4	+	Arabidopsis thaliana	core promoter element around -30 of transcription start
TATA-box	TATA	679	4	+	Arabidopsis thaliana	core promoter element around -30 of transcription start
TATA-box	ATATAT	687	6	+	Brassica napus	core promoter element around -30 of transcription start
TATA-box	TATATA	688	6	+	Arabidopsis thaliana	core promoter element around -30 of transcription start
TATA-box	ATATAA	689	6	+	Brassica oleracea	core promoter element around -30 of transcription start
TATA-box	TATA	690	4	+	Arabidopsis thaliana	core promoter element around -30 of transcription start
TATA-box	TATA	725	4	+	Arabidopsis thaliana	core promoter element around -30 of transcription start
TATA-box	TATAAA	746	6	-	Helianthus annuus	core promoter element around -30 of transcription start
TATA-box	TATAA	747	5	-	Arabidopsis thaliana	core promoter element around -30 of transcription start
TATA-box	TATA	748	4	+	Arabidopsis thaliana	core promoter element around -30 of transcription start
TATA-box	TATA	824	4	-	Arabidopsis thaliana	core promoter element around -30 of transcription start
TATA-box	TATA	853	4	-	Arabidopsis thaliana	core promoter element around -30 of transcription start
TATA-box	ATTATA	859	6	+	Brassica napus	core promoter element around -30 of transcription start
TATA-box	TATATAA	860	7	-	Arabidopsis thaliana	core promoter element around -30 of transcription start
TATA-box	TATATA	861	6	-	Arabidopsis thaliana	core promoter element around -30 of transcription start
TATA-box	ATATAT	862	6	-	Brassica napus	core promoter element around -30 of transcription start
TATA-box	TATATA	863	6	-	Arabidopsis thaliana	core promoter element around -30 of transcription start
TATA-box	ATATAT	864	6	-	Brassica napus	core promoter element around -30 of transcription start
TATA-box	TATATA	865	6	-	Arabidopsis thaliana	core promoter element around -30 of transcription start
TATA-box	TATA	867	4	-	Arabidopsis thaliana	core promoter element around -30 of transcription start
TATA-box	TATA	1002	4	-	Arabidopsis thaliana	core promoter element around -30 of transcription start
TATA-box	ATATAA	1051	6	+	Brassica oleracea	core promoter element around -30 of transcription start
TATA-box	TATA	1052	4	-	Arabidopsis thaliana	core promoter element around -30 of transcription start
TATA-box	ATATAA	1097	6	+	Brassica oleracea	core promoter element around -30 of transcription start
TATA-box	TATA	1098	4	-	Arabidopsis thaliana	core promoter element around -30 of transcription start
TATA-box	ccTATAAAaa	1113	9	-	Arabidopsis thaliana	core promoter element around -30 of transcription start
TATA-box	TATAAAA	1114	7	-	Pisum sativum	core promoter element around -30 of transcription start
TATA-box	TATAAA	1115	6	-	Helianthus annuus	core promoter element around -30 of transcription start
TATA-box	TATAA	1116	5	-	Arabidopsis thaliana	core promoter element around -30 of transcription start
TATA-box	TATA	1117	4	-	Arabidopsis thaliana	core promoter element around -30 of transcription start
CGTCA-motif	CGTCA	306	5	+	Hordeum vulgare	cis-acting regulatory element involved in the MeJA-responsiveness
CGTCA-motif	CGTCA	1387	5	+	Hordeum vulgare	cis-acting regulatory element involved in the MeJA-responsiveness
TCA	TCATCTTCAT	292	9	+	Pisum sativum
MYC	CATTTG	87	6	+	Arabidopsis thaliana
MYC	CATGTG	167	6	+	Arabidopsis thaliana
MYC	CATTTG	701	6	-	Arabidopsis thaliana
as-1	TGACG	306	5	-	Arabidopsis thaliana
as-1	TGACG	1387	5	-	Arabidopsis thaliana
CCAAT-box	CAACGG	1417	6	-	Hordeum vulgare	MYBHv1 binding site
Unnamed__4	CTCC	48	4	-	Petroselinum hortense
Unnamed__4	CTCC	101	4	+	Petroselinum hortense
Unnamed__4	CTCC	123	4	+	Petroselinum hortense
Unnamed__4	CTCC	367	4	+	Petroselinum hortense
Unnamed__4	CTCC	449	4	+	Petroselinum hortense
Unnamed__4	CTCC	770	4	+	Petroselinum hortense
ABRE	ACGTG	481	5	+	Arabidopsis thaliana	cis-acting element involved in the abscisic acid responsiveness
ABRE	TACGTGTC	1242	8	+	Oryza sativa	cis-acting element involved in the abscisic acid responsiveness
ABRE	ACGTG	1243	5	+	Arabidopsis thaliana	cis-acting element involved in the abscisic acid responsiveness
CAAT-box	CAAT	31	4	-	Nicotiana glutinosa
CAAT-box	CAAAT	88	5	-	Pisum sativum	common cis-acting element in promoter and enhancer regions
CAAT-box	CAAAT	108	5	-	Pisum sativum	common cis-acting element in promoter and enhancer regions
CAAT-box	CAAAT	131	5	-	Pisum sativum	common cis-acting element in promoter and enhancer regions
CAAT-box	CAAT	189	4	-	Nicotiana glutinosa
CAAT-box	CAAAT	212	5	+	Pisum sativum	common cis-acting element in promoter and enhancer regions
CAAT-box	CAAAT	215	5	-	Pisum sativum	common cis-acting element in promoter and enhancer regions
CAAT-box	CAAT	263	4	+	Nicotiana glutinosa
CAAT-box	CAAAT	353	5	-	Pisum sativum	common cis-acting element in promoter and enhancer regions
CAAT-box	CAAT	395	4	+	Nicotiana glutinosa
CAAT-box	CAAT	464	4	-	Nicotiana glutinosa
CAAT-box	CAAT	501	4	-	Nicotiana glutinosa
CAAT-box	CAAT	545	4	-	Nicotiana glutinosa
CAAT-box	CAAT	621	4	+	Nicotiana glutinosa
CAAT-box	CAAAT	701	5	+	Pisum sativum	common cis-acting element in promoter and enhancer regions
CAAT-box	CAAT	794	4	-	Nicotiana glutinosa
CAAT-box	CAAT	821	4	+	Nicotiana glutinosa
CAAT-box	CAAAT	836	5	+	Pisum sativum	common cis-acting element in promoter and enhancer regions
CAAT-box	CCAAT	871	5	+	Arabidopsis thaliana	common cis-acting element in promoter and enhancer regions
CAAT-box	CAAT	872	4	+	Nicotiana glutinosa
CAAT-box	CAAT	891	4	-	Nicotiana glutinosa
CAAT-box	CAAAT	901	5	-	Pisum sativum	common cis-acting element in promoter and enhancer regions
CAAT-box	CAAT	1123	4	-	Nicotiana glutinosa
CAAT-box	CAAT	1176	4	-	Nicotiana glutinosa
CAAT-box	CAAT	1238	4	-	Nicotiana glutinosa
CAAT-box	CAAAT	1258	5	-	Pisum sativum	common cis-acting element in promoter and enhancer regions
CAAT-box	CAAT	1264	4	+	Nicotiana glutinosa
CAAT-box	CAAT	1300	4	-	Nicotiana glutinosa
CAAT-box	CAAAT	1308	5	+	Pisum sativum	common cis-acting element in promoter and enhancer regions
CAAT-box	CAAT	1317	4	+	Nicotiana glutinosa
CAAT-box	CAAAT	1319	5	-	Pisum sativum	common cis-acting element in promoter and enhancer regions
CAAT-box	CAAT	1410	4	-	Nicotiana glutinosa
ABRE3a	TACGTG	480	6	+	Zea mays
ABRE3a	TACGTG	1242	6	+	Zea mays
W box	TTGACC	698	6	-	Arabidopsis thaliana
F-box	CTATTCTCATT	430	10	+	Lycopersicon esculentum
TCT-motif	TCTTAC	62	6	-	Arabidopsis thaliana	part of a light responsive element
G-box	TACGTG	480	6	+	Arabidopsis thaliana	cis-acting regulatory element involved in light responsiveness
G-box	TACGTG	1242	6	+	Arabidopsis thaliana	cis-acting regulatory element involved in light responsiveness
MYB recognition site	CCGTTG	1417	6	+	Arabidopsis thaliana
Myb	CAACTG	443	6	-	Arabidopsis thaliana
ERE	ATTTCATA	918	8	-	Nicotiana glutinos
ERE	ATTTCATA	1165	8	-	Nicotiana glutinos
ERE	ATTTTAAA	1232	8	-	Nicotiana glutinos
STRE	AGGGG	68	5	-	Arabidopsis thaliana
STRE	AGGGG	1491	5	+	Arabidopsis thaliana
AT~ABRE	TACGTGTC	1242	8	+	Arabidopsis thaliana
AT~TATA-box	TATATA	688	6	+	Arabidopsis thaliana
AT~TATA-box	TATATA	861	6	-	Arabidopsis thaliana
AT~TATA-box	TATATA	863	6	-	Arabidopsis thaliana
AT~TATA-box	TATATA	865	6	-	Arabidopsis thaliana
Note: The selected elements shown in Figure1B are highlighted in red color.
