# Supplementary material for: Functions of Tomato (Solanum lycopersicum L.) Signal Transducer and Activator of Transcription (STAT) in Seed Germination and Low-Temperature Stress Response
Source: Int J Mol Sci. 2025 Apr 3;26(7):3338. doi: 10.3390/ijms26073338 (PMC11989334; doi:10.3390/ijms26073338)
Supplement: Supplementary file 1 [file ijms-26-03338-s001.zip › Table S4.xls]

## Sheet: Table S4
Table S4. FPKM of tomato SlSTAT in different tissues and samples.
Sample Name	Solyc07g062050.3
3 DPG Seed-1	1.31349
3 DPG Seed-2	1.3668
3 DPG Seed-3	0.977146
8 DPG Cotyledon-1	2.92268
8 DPG Cotyledon-2	2.47431
8 DPG Cotyledon-3	2.68984
8 DPG Hypocotyl-1	3.56879
8 DPG Hypocotyl-2	4.33199
8 DPG Hypocotyl-3	3.57908
8 DPG Radicle-1	2.98538
8 DPG Radicle-2	3.11602
8 DPG Radicle-3	2.46103
30 DPG Root-1	3.99274
30 DPG Root-2	2.53276
30 DPG Root-3	2.22968
30 DPG Stem-1	3.06538
30 DPG Stem-2	3.61433
30 DPG Stem-3	3.51502
30 DPG Leaf-1	1.88647
30 DPG Leaf-2	2.21122
30 DPG Leaf-3	1.31056
30 DPG Stem tip-1	2.70435
30 DPG Stem tip-2	2.43344
30 DPG Stem tip-3	2.06244
45 DPG Root-1	2.82638
45 DPG Root-2	2.72982
45 DPG Root-3	3.92216
45 DPG Stem-1	2.42259
45 DPG Stem-2	3.28638
45 DPG Stem-3	2.81357
45 DPG Leaf-1	2.04517
45 DPG Leaf-2	2.13923
45 DPG Leaf-3	1.62932
45 DPG Flower-1	2.63414
45 DPG Flower-2	4.29438
45 DPG Flower-3	3.03576
85 DPG Root-1	3.14065
85 DPG Root-2	2.94735
85 DPG Root-3	2.69696
85 DPG Stem-1	2.56843
85 DPG Stem-2	3.17349
85 DPG Stem-3	3.0365
85 DPG Leaf-1	2.73754
85 DPG Leaf-2	3.24676
85 DPG Leaf-3	2.41167
55 DPG Pericarpt-1	1.80734
55 DPG Pericarpt-2	2.17245
55 DPG Pericarpt-3	1.86035
65 DPG Pericarpt-1	3.24579
65 DPG Pericarpt-2	3.0506
65 DPG Pericarpt-3	4.06099
75 DPG Pericarpt-1	3.51532
75 DPG Pericarpt-2	2.14695
75 DPG Pericarpt-3	3.14162
80 DPG Pericarpt-1	2.42895
80 DPG Pericarpt-2	2.4159
80 DPG Pericarpt-3	2.88759
85 DPG Pericarpt-1	3.39932
85 DPG Pericarpt-2	3.126
85 DPG Pericarpt-3	2.88211
88 DPG Pericarpt-1	3.11317
88 DPG Pericarpt-2	2.86848
88 DPG Pericarpt-3	2.01667
92 DPG Pericarpt-1	3.03396
92 DPG Pericarpt-2	3.09467
92 DPG Pericarpt-3	3.64107
95 DPG Pericarpt-1	4.59006
95 DPG Pericarpt-2	2.76001
95 DPG Pericarpt-3	3.50139
100 DPG Pericarpt-1	3.18317
100 DPG Pericarpt-2	2.58453
100 DPG Pericarpt-3	3.04647
100 DPG Pericarpt-1	3.98119
100 DPG Pericarpt-2	3.12956
100 DPG Pericarpt-3	2.88232
100 DPG Septum and Placenta-1	3.57506
100 DPG Septum and Placenta-2	3.28226
100 DPG Septum and Placenta-3	2.94464
100 DPG Seed-1	2.07382
100 DPG Seed-2	3.06527
100 DPG Seed-3	2.75285
