# Supplementary material for: Functions of Tomato (Solanum lycopersicum L.) Signal Transducer and Activator of Transcription (STAT) in Seed Germination and Low-Temperature Stress Response
Source: Int J Mol Sci. 2025 Apr 3;26(7):3338. doi: 10.3390/ijms26073338 (PMC11989334; doi:10.3390/ijms26073338)
Supplement: Supplementary file 1 [file ijms-26-03338-s001.zip › Table S5.xlsx]

## Sheet: Table S5
Table S5. Relative expression levels of SlCBF1-3 in WT and transgenic tomatoes.
Gene Name	Time	WT	OE-9	RNAi-1
SlCBF1	0 h	1.01748	4.59691	0.482491
	48 h	8.65655	3.17011	4.80429
	R48 h	13.93	144.171	16.9299
SlCBF1	0 h	1.00588	8.89785	5.54126
	48 h	2.25562	1.8618	5.61154
	R48 h	344.24	146.365	46.6005
SlCBF1	0 h	1.00217	10.6792	2.61193
	48 h	16.0632	7.88066	9.95893
	R48 h	478.05	209.423	56.9044
