# Supplementary material for: Functions of Tomato (Solanum lycopersicum L.) Signal Transducer and Activator of Transcription (STAT) in Seed Germination and Low-Temperature Stress Response
Source: Int J Mol Sci. 2025 Apr 3;26(7):3338. doi: 10.3390/ijms26073338 (PMC11989334; doi:10.3390/ijms26073338)
Supplement: Supplementary file 1 [file ijms-26-03338-s001.zip › Table S6.xlsx]

## Sheet: Table S6
Table S6. Relative expression levels of RNA m6A modification related genes in WT and transgenic tomatoes.
	Gene Name	WT			OE-9			RNAi-1
		0 h	48 h	R48 h	0 h	48 h	R48 h	0 h	48 h	R48 h
Writer	SlMTA	1.00004	1.17559	1.09943	1.00696	0.582529	0.806659	1.2687	0.690198	0.403968
	SlMTB-1	1.00004	1.11471	1.61049	1.11525	1.09458	1.01223	1.78679	0.634467	0.773787
	SlMTB-2	1.00001	1.15425	2.14548	1.21994	1.29853	1.41431	2.04204	0.71864	0.9505
	SlMTC	1.00026	0.245487	1.68741	0.899262	0.214649	1.13817	1.21986	0.19267	0.891598
	SlFIP37 (WTAP)	1.0009	1.01637	0.255659	0.951185	1.13028	1.84891	0.412594	0.581026	1.17884
	SlVIRILIZER	1.00026	0.697387	1.18123	1.4675	0.183877	1.49948	1.57649	0.254406	0.479865
	SlHAKAI	1.00004	1.24546	2.18357	0.957071	1.41763	1.05947	1.7844	1.00706	1.13056
Reader	SlYTP1 (SlYTHDC1)	1.00001	0.726148	1.07148	1.18939	0.517108	0.930895	1.18372	0.37381	0.536098
	SlYTP2 (SlYTHDC2)	1.00078	1.35975	0.656723	1.34439	0.820004	1.28666	0.782587	0.432312	0.600211
	SlYTP3 (SlYTHDC2)	1.00014	0.36954	0.521336	0.988836	0.328361	1.22304	0.635935	0.242078	0.988514
	SlYTP4 (SlCPSF30A)	1.00026	1.50123	0.575011	0.90125	1.60988	1.7818	0.880755	1.19203	0.822535
	SlYTP5 (SlYTHDF1)	1	2.59617	1.26588	1.17827	1.4675	0.991283	1.65116	1.7956	0.50938
	SlYTP6 (SlYTHDF2)	1.00004	1.60306	1.80755	1.65123	1.20064	1.64761	1.98626	0.639064	0.613287
	SlYTP7 (SlCPSF30B)	1.00006	2.31919	1.46016	1.28051	2.38407	2.46798	1.15506	1.41775	0.957312
	SlYTP8 (SlYTHDF3A)	1.00002	6.69712	0.459034	1.1706	4.43892	0.880671	0.878638	3.31028	0.548424
	SlYTP9 (SlYTHDF3A)	1.0004	0.349606	0.770412	0.957362	0.203536	0.840901	0.922351	0.137743	0.518905
Eraser	SlALKBH1 (SlALKBH6)	1.00103	0.198955	1.13667	0.85862	0.178429	1.28047	0.998847	0.121039	0.941043
	SlALKBH2 (SlALKBH9A)	1.0002	0.950475	0.738915	1.18384	0.878652	1.25524	1.192	0.539692	1.29537
	SlALKBH3 (SlALKBH9B)	1.00012	0.741736	0.130027	0.994016	1.00847	2.23546	0.241825	0.420411	0.700643
	SlALKBH4 (SlALKBH9C)	1.00319	4.08407	1.02838	0.891331	3.54718	0.846283	1.03076	2.59936	0.777483
	SlALKBH5 (SlALKBH2)	1.0009	1.27769	0.706113	0.979806	0.803004	1.09884	0.873084	0.386556	0.88084
	SlALKBH6 (SlALKBH1)	1.00145	1.08759	1.19406	1.09212	1.02338	1.2032	1.26601	0.975097	0.930921
	SlALKBH7 (SlALKBH7)	1.00565	0.940161	0.224811	0.751395	0.99313	0.970431	0.594607	0.253662	0.725452
	SlALKBH8 (SlALKBH8)	1.00001	2.60876	0.527519	1.3465	2.68842	1.12767	1.03901	1.44728	0.727176
