# Supplementary material for: Functions of Tomato (Solanum lycopersicum L.) Signal Transducer and Activator of Transcription (STAT) in Seed Germination and Low-Temperature Stress Response
Source: Int J Mol Sci. 2025 Apr 3;26(7):3338. doi: 10.3390/ijms26073338 (PMC11989334; doi:10.3390/ijms26073338)
Supplement: Supplementary file 1 [file ijms-26-03338-s001.zip › Table S7.xlsx]

## Sheet: Table S7
Table S7. Primers used in this study.
Primer name	Primer sequence	Function
RT-SlSTAT-F	GCAAGACCAGTGAGCCATG	qRT-PCR
RT-SlSTAT-R	CGTTGAGATCAGCGAGACAG
RT-SlCBF1-F	GTCATCGTCGTTTTCTGAAG
RT-SlCBF1-R	AACGGCCTCTTAATGCTAAA
RT-SlCBF2-F	TTCGATCGGAAGAAGTTTCA
RT-SlCBF2-R	CAAGTAATCCTGGCATGGAA
RT-SlCBF3-F	GTGAGGAAGAGGAATTCTGGAA
RT-SlCBF3-R	ACGTCCTCTTAATGCTATAGCC
RT-Slactin-F	GTCCTCTTCCAGCCATCCA
RT-Slactin-R	ACCACTGAGCACAATGTTACCG
GUS-F	ATGTTACGTCCTGTAGAAAC	transformation identification
GUS-R	CGCGTGGTTACAGTCTTGCG
eGFP-F	CGTCCATGCCGAGAGTGAT
eGFP-R	GCCACAAGTTCAGCGTGTC
SlSTAT-CDS-F	ATGGGTGTTAAAGATTACAGCT	gene clone
SlSTAT-CDS-R	CTACAAGCTTCTCACAATCCT
SlSTAT-promoter-F	CGCTGCTGCCTGTTTTACCG	promoter clone
SlSTAT-promoter-R	CCCACAAGCACAGAATCGTAGA
SlSTAT-2301-F	ACGGGGGACTCTAGAATGGGTGTTAAAGATTACAGCT	vector construction
SlSTAT-2301-R	GCCCTTGCTCACCATGGTACCCAAGCTTCTCACAATCCT
SlSTAT-RNAi-F	GGGGACAAGTTTGTACAAAAAAGCAGGCTCCGCAAGACCAGTGAGCCATG
SlSTAT-RNAi-R	GGGGACCACTTTGTACAAGAAAGCTGGGTCCGTTGAGATCAGCGAGACAG
